# Supplementary material for: Endothelial-smooth muscle microgauges for modeling pulmonary arterial vasoregulation
Source: Lab Chip. 2025 Oct 13;25(23):6177–90. doi: 10.1039/d5lc00474h (PMC12538385; doi:10.1039/d5lc00474h)
Supplement: LC-025-D5LC00474H-s001 [file LC-025-D5LC00474H-s001.txt]

File Name : supplementalvideo_02.mp4

Caption : supplementary video 2. timelapse video of cell migration during tissue assembly. 3d rendering of pa-smug triculture microtissues seeded with paec (tracks and cells shown in grey) and pasmc (tracks and cells shown in red) labeled with spyfast cytoskeletal dyes and unlabeled hdf. microtissue was imaged at 10x with a laser scanning confocal microscope, and frames are every 15 minutes for a total of 18 hrs.
